# Supplementary material for: Helicobacter pylori and Human Immunodeficiency Virus Co-Infection: Potential Implications for Future Gastric Cancer Risk
Source: Microorganisms. 2023 Mar 29;11(4):887. doi: 10.3390/microorganisms11040887 (PMC10145129; doi:10.3390/microorganisms11040887)
Supplement: Supplementary file 1 [file microorganisms-11-00887-s001.zip]

Archive with 2 entries (2 files):
- MDPISupplementals table and figure.pdf
- Suppl Tables S2-S3 GC incidence & death.xlsx
